# Supplementary material for: d-Allulose Ameliorates Fructose-Induced Skeletal Muscle Insulin Resistance via Regulation of Ectopic Lipid Accumulation Independent of Body Weight Changes
Source: Nutrients. 2025 Jun 19;17(12):2050. doi: 10.3390/nu17122050 (PMC12196061; doi:10.3390/nu17122050)
Supplement: Supplementary file 1 [file nutrients-17-02050-s001.zip]

Archive with 1 entries (1 files):
- nutrients-3660362-supplementary.pdf
